# Supplementary material for: Increased Expression of Interleukin-1 Receptor Characterizes Anti-estrogen-Resistant ALDH+ Breast Cancer Stem Cells
Source: Stem Cell Reports. 2020 Jul 23;15(2):307–16. doi: 10.1016/j.stemcr.2020.06.020 (PMC7419713; doi:10.1016/j.stemcr.2020.06.020)
Supplement: Table S1. Timeline of Anti-estrogen Therapies Received by Each Patient Prior to Sample Collection, Related to Figure 2 [file mmc2.xlsx]

## Sheet: Sheet1
	Endocrine Therapies after surgery					Sample taken on
Patient	1st	2nd	3rd	4rd	5th
BB3RC68	Tamoxifen 5 years (1994-1999)	Anastrazole 5 years (2001-2006)	Tamoxifen 11 months (2010-2011)	Fulvestrant 16 months (2011 - 2012)		2012
BB3RC69	Tamoxifen 5 years (1997-2002)	Letrozole 3 years (2002-2005)	Anastrazole 6 months (2012)			2012
BB3RC71	Tamoxifen 15 months (2001-2003)	Anastrazole 3 years (2004-2007)	Fulvestrant 7 months (2007)	Exemestane 13 months (2008-2009)	Tamoxifen 6 months (2009-2010)	2012
BB3RC89	Tamoxifen 5 years (1997-2002)	Letrozole 7 months (2013)	Exemestane 9 months (2013-2014)			2014
BB3RC90 BB3RC90A	Treatment naïve					2014
BB3RC91 BB3RC91A	Tamoxifen 5 years (2005-2010)	Letrozole (drug intolerance)	Anastrazole (drug intolerance)	Tamoxifen 11 months (2013)		2014
BB3RC94	Treatment naïve					2014
NB: BB3RC90 and BB3RC90A and BB3RC91 and BB3RC91A are samples that were collected from the same two patients (RC90 and RC91, respectively) but on different days.
